# Supplementary material for: Exploring the impact of autumn color and bare tree landscapes in virtual environments on human well-being and therapeutic effects across different sensory modalities
Source: PLoS One. 2024 Apr 18;19(4):e0301422. doi: 10.1371/journal.pone.0301422 (PMC11025894; doi:10.1371/journal.pone.0301422)
Supplement: S1 File — (XLSX) [file pone.0301422.s009.xlsx]

## Sheet: Sheet1
Raw data of psychological indicators 1）PANAS
Experimental Groups	Perception Conditions	pre-test																				post-test
		Interested	Distressed	Excited	Upset	Strong	Guilty	Scared	Hostile	Enthusiastic	Proud	Irritable	Alert	Ashamed	Inspired	Nervous	Determined	Attentive	Jittery	Active	Afraid	Interested	Distressed	Excited	Upset	Strong	Guilty	Scared	Hostile	Enthusiastic	Proud	Irritable	Alert	Ashamed	Inspired	Nervous	Determined	Attentive	Jittery	Active	Afraid
Color group	Visual group	4	1	3	1	2	1	1	1	4	2	1	1	1	1	2	4	5	1	3	1	2	2	3	3	4	1	2	1	3	3	1	2	1	3	2	3	3	1	3	2
		5	3	1	4	3	1	1	3	1	1	3	3	1	1	1	5	3	4	3	1	5	1	3	1	2	1	1	1	4	3	1	1	1	4	1	3	5	1	4	1
		5	1	4	3	3	3	2	2	4	3	2	4	2	5	3	5	4	2	4	2	5	1	3	1	2	1	1	1	1	1	2	2	1	5	2	3	3	2	3	1
		3	1	2	2	1	2	1	1	3	1	1	2	1	4	1	1	3	1	3	2	5	2	4	2	3	2	2	2	4	3	1	3	1	4	3	5	4	2	4	1
		3	2	2	3	3	1	3	1	3	3	1	3	1	4	2	3	4	2	3	3	3	4	3	3	1	1	4	1	3	3	1	3	1	3	4	3	3	3	3	4
	Auditory group	3	2	2	3	4	2	1	2	4	4	2	3	1	4	3	3	4	2	3	2	4	1	3	1	3	1	1	1	4	4	1	1	1	4	1	4	4	1	4	1
		4	1	3	1	3	1	1	1	3	3	1	3	1	1	1	1	3	1	3	1	4	1	3	1	4	1	1	1	4	4	1	3	1	4	1	3	4	1	4	1
		3	1	3	1	3	1	1	1	4	3	1	2	1	2	2	2	3	2	4	2	5	1	4	1	4	1	1	1	5	5	1	1	1	5	1	5	5	1	5	1
		4	2	3	4	2	4	1	3	2	2	3	2	3	3	2	2	3	4	3	1	3	1	4	2	4	2	1	1	5	4	1	1	1	4	2	4	4	2	4	2
		4	1	4	1	3	1	1	1	4	4	1	1	1	4	1	4	4	1	4	1	3	2	4	1	3	2	2	2	3	4	2	2	1	4	1	4	3	2	4	2
	Audio-visual group	4	3	3	2	3	2	2	1	4	3	2	3	2	3	2	4	4	2	4	2	4	1	3	1	3	1	1	1	4	4	1	1	1	4	2	4	4	1	4	1
		4	1	2	1	3	1	1	1	2	1	1	1	1	1	1	1	2	1	1	1	4	1	1	1	1	1	1	1	1	1	1	1	1	1	1	1	1	1	1	1
		1	1	1	1	1	1	1	1	1	1	1	1	1	1	3	1	1	1	1	1	1	3	1	3	1	1	1	1	1	1	1	1	1	1	3	1	3	3	1	1
		4	2	3	1	3	1	1	1	5	3	1	2	1	5	3	3	2	2	5	2	4	1	3	1	3	1	1	1	5	4	1	1	1	5	2	3	2	2	5	1
		3	2	3	2	3	1	2	2	3	3	1	2	1	2	2	3	3	2	3	3	3	2	4	2	4	2	2	1	4	3	1	1	2	3	3	4	3	2	3	2
Bare Tree group	Visual group	1	1	1	1	1	1	1	1	4	2	1	1	1	3	1	4	4	1	4	1	2	1	1	1	3	1	1	1	3	3	1	1	1	4	1	4	4	2	4	1
		3	2	2	2	2	1	1	1	2	2	1	2	1	2	3	2	2	1	3	1	3	2	1	2	2	1	1	1	2	2	1	2	1	2	2	3	3	2	3	1
		3	3	4	1	4	1	1	1	4	3	1	1	1	3	3	3	4	1	5	1	5	1	4	1	3	1	1	1	3	3	1	2	1	3	1	1	3	3	4	2
		4	1	3	1	2	1	1	1	3	1	1	1	1	1	1	1	4	1	4	1	5	1	5	1	5	1	1	1	5	5	1	1	1	5	1	4	4	1	5	1
		5	1	5	1	5	1	1	1	5	2	1	1	1	1	1	4	5	1	5	1	5	1	5	1	5	1	5	1	5	4	1	1	1	4	1	5	4	1	5	1
	Auditory group	5	1	5	2	4	3	2	2	5	5	2	3	2	5	2	5	5	2	5	2	4	2	4	2	4	2	1	1	4	4	1	2	2	4	2	4	4	2	4	1
		3	1	4	1	3	1	1	1	4	3	1	1	1	3	1	3	4	1	4	1	5	1	5	1	5	1	1	1	5	5	1	1	1	5	1	5	5	1	5	1
		3	1	3	2	3	1	1	1	3	3	3	3	1	3	1	1	3	3	3	1	5	1	5	1	3	2	2	1	5	5	3	2	2	2	1	5	4	2	5	1
		4	1	3	1	2	1	1	3	3	2	1	1	1	3	2	3	3	2	3	1	4	1	5	1	3	1	1	1	5	5	1	1	1	5	1	4	4	1	5	1
		4	1	3	3	2	1	1	1	2	1	1	2	1	1	2	2	2	3	2	2	4	1	2	1	2	1	1	2	2	2	1	1	1	1	1	2	3	1	3	1
	Audio-visual group	5	1	1	2	1	1	1	1	2	2	1	1	1	2	2	5	4	4	3	3	5	1	3	1	3	1	1	1	3	2	1	2	1	3	2	5	4	1	3	1
		2	1	1	2	1	1	1	1	2	1	1	1	1	3	1	2	2	1	2	1	3	1	2	1	1	1	1	1	2	1	1	1	1	1	1	3	3	1	2	1
		4	3	3	1	1	1	2	1	3	1	1	1	1	3	1	4	4	1	3	1	3	1	2	1	2	1	1	1	3	2	1	1	1	3	1	3	4	1	4	1
		4	1	3	1	3	1	1	1	3	2	1	3	1	2	3	3	3	1	3	1	3	1	2	2	3	1	1	1	3	2	1	2	1	3	3	3	3	1	3	1
		4	1	2	1	1	1	1	1	4	2	1	1	1	2	4	3	2	2	4	2	3	1	3	1	1	1	1	1	1	1	1	1	1	3	1	2	2	1	4	1
Blank Control Group		4	1	4	1	3	1	1	1	4	3	1	2	1	4	2	4	5	1	4	1	1	1	1	5	1	1	1	1	1	1	1	1	1	1	1	1	1	5	1	1
		5	1	2	2	1	2	2	1	2	2	2	2	2	2	2	2	2	3	2	2	5	2	2	2	1	2	2	2	3	1	1	1	1	1	1	1	1	3	1	1
		4	1	1	1	1	1	1	1	3	1	2	3	1	3	2	3	3	2	2	1	3	1	2	1	2	1	1	1	3	2	2	2	1	2	2	3	3	2	2	1
		4	2	2	2	2	1	1	4	2	2	1	5	1	5	4	1	2	2	3	1	2	1	2	2	1	1	1	4	4	1	1	2	1	4	1	1	1	2	2	1
		2	1	1	2	1	1	1	1	1	1	1	1	1	2	2	3	3	2	1	1	2	1	1	1	1	1	1	1	1	1	1	2	1	1	1	2	2	2	1	1
