# Supplementary material for: Exploring the impact of autumn color and bare tree landscapes in virtual environments on human well-being and therapeutic effects across different sensory modalities
Source: PLoS One. 2024 Apr 18;19(4):e0301422. doi: 10.1371/journal.pone.0301422 (PMC11025894; doi:10.1371/journal.pone.0301422)
Supplement: S2 File — (XLSX) [file pone.0301422.s010.xlsx]

## Sheet: Sheet1
Raw data of psychological indicators 1）POMS
Experimental Groups	Perception Conditions	tension												anger														fatigue										depression
		pre-test						post-test						pre-test							post-test							pre-test					post-test					pre-test						post-test
		Tense	Troubled	Anxious	Restless	Excitable	Worried	Tense	Troubled	Anxious	Restless	Excitable	Worried	Angry	Grouchy	Irritable	Bothered	Angry	Furious	Complaining	Angry	Grouchy	Irritable	Bothered	Angry	Furious	Complaining	Fatigued	Worn Out	Exhausted	Tired	Weary	Fatigued	Worn Out	Exhausted	Tired	Weary	Unhappy	Sad	Depressed	Blue	Worthless	Helpless	Unhappy	Sad	Depressed	Blue	Worthless	Helpless
Color group	Visual group	4	1	2	1	3	1	1	1	1	1	1	1	1	1	1	1	1	1	1	1	1	1	1	1	1	1	1	2	1	2	1	1	1	1	1	1	1	1	1	1	1	1	1	1	1	1	1	1
		1	4	3	4	4	4	1	1	1	1	2	2	4	1	3	4	4	1	4	1	1	2	2	2	1	2	1	4	1	4	1	1	2	1	1	2	4	5	3	4	1	4	1	2	2	2	1	2
		1	1	1	1	2	2	1	1	1	1	2	2	1	1	1	1	1	1	1	1	1	1	1	1	1	1	1	1	1	1	1	1	1	1	1	1	1	1	1	1	1	1	1	1	1	1	1	1
		3	2	2	3	2	2	3	3	3	3	1	4	2	1	1	1	2	1	1	1	2	1	2	1	1	1	1	2	4	2	4	1	1	1	1	3	3	1	1	1	1	1	1	1	1	1	2	4
		1	1	1	1	1	3	1	1	1	1	1	1	1	1	1	2	1	2	3	1	1	1	1	1	1	1	1	4	3	3	3	1	1	1	1	1	1	1	1	1	1	2	1	1	1	1	1	1
	Auditory group	2	1	2	2	2	3	2	2	2	1	3	3	2	1	2	2	2	1	3	1	1	2	1	2	1	2	2	2	1	2	1	2	2	1	2	1	2	1	1	2	1	1	2	1	1	3	1	2
		3	1	1	1	2	3	3	1	1	1	1	1	1	1	1	1	1	1	1	1	1	1	1	1	1	1	2	2	1	3	3	1	1	1	1	1	1	1	1	1	1	1	1	1	1	1	1	1
		3	3	2	1	2	2	4	2	2	1	2	2	1	1	1	2	1	1	1	1	1	1	1	1	1	2	2	1	1	1	1	2	2	2	1	3	2	1	2	2	1	2	1	1	1	2	2	1
		2	4	4	3	4	4	2	3	2	1	2	2	1	3	3	4	2	2	3	2	2	2	2	2	3	2	4	3	2	4	2	4	2	1	1	2	3	3	4	3	3	3	2	1	2	2	3	2
		1	1	2	1	3	4	1	1	1	1	2	2	1	1	1	1	1	1	1	1	1	1	1	2	1	1	2	1	1	2	1	1	2	1	2	2	2	1	1	1	1	1	1	1	1	1	1	1
	Audio-visual group	3	1	3	2	3	2	2	2	2	1	2	2	3	1	3	2	2	1	1	2	2	2	1	2	2	1	1	1	2	2	2	1	2	2	1	2	1	1	2	2	2	1	2	2	2	1	1	1
		1	1	1	1	2	1	1	1	1	1	1	1	1	1	1	1	1	1	1	1	1	1	1	1	1	1	1	4	4	3	4	3	3	3	3	3	1	1	1	1	1	1	2	1	1	1	1	1
		1	1	1	1	1	1	2	5	1	3	1	1	1	1	1	1	1	1	1	1	1	1	1	1	1	1	3	3	1	5	1	1	3	3	3	4	3	1	3	3	1	3	1	1	1	1	1	3
		3	1	2	1	2	2	2	1	1	1	2	3	1	1	1	1	1	1	1	1	1	1	2	1	1	1	1	1	1	2	2	1	1	1	3	1	1	1	1	1	2	1	1	1	1	1	1	1
		3	2	3	1	2	3	3	2	2	2	1	2	1	2	2	2	1	2	1	1	1	1	3	2	1	1	2	2	2	2	1	2	2	2	2	3	3	2	2	3	1	2	2	2	2	3	1	2
Bare Tree group	Visual group	2	2	2	1	1	1	1	1	1	1	1	1	1	1	1	1	1	1	1	1	1	1	1	1	1	1	2	2	1	1	1	1	1	1	1	1	1	1	1	1	1	1	1	1	1	1	1	1
		3	2	3	2	1	3	1	1	2	3	1	1	1	1	1	2	1	1	1	1	1	1	1	1	1	1	2	3	3	2	3	2	2	1	2	2	2	1	3	3	2	1	3	1	1	1	2	1
		2	1	2	1	5	1	3	1	1	1	1	1	1	1	1	1	1	1	1	1	1	1	1	1	1	1	1	1	1	1	1	1	1	1	1	1	1	1	1	1	1	1	1	1	1	1	1	1
		3	1	1	1	2	1	1	1	1	1	1	1	1	1	1	1	1	1	1	1	1	1	1	1	1	1	1	2	1	2	1	1	1	1	1	2	1	1	1	1	1	1	1	1	1	1	1	1
		1	1	1	1	1	1	1	1	1	1	1	1	1	1	1	1	1	1	1	1	1	1	1	1	1	1	1	1	1	1	1	1	1	1	1	1	1	1	1	1	1	1	1	1	1	1	1	1
	Auditory group	1	1	2	3	3	2	2	1	3	2	2	2	1	1	1	5	2	2	2	2	1	3	4	2	2	2	1	1	4	5	4	1	4	4	5	3	1	1	3	2	2	3	1	2	2	3	2	2
		3	1	1	1	3	1	1	1	1	1	1	1	1	1	1	1	1	1	1	1	1	1	1	1	1	1	1	1	1	1	1	1	1	1	1	1	1	1	1	1	1	1	1	1	1	1	1	1
		3	4	2	1	4	3	1	1	2	1	2	2	2	2	2	1	2	2	4	1	1	1	1	1	1	1	4	5	2	5	5	1	2	1	2	1	3	1	3	2	2	1	1	1	1	1	1	1
		2	1	1	1	3	1	2	1	1	2	2	2	1	1	1	3	1	1	1	1	1	1	2	1	2	1	3	2	2	2	1	1	1	1	1	1	1	1	1	1	1	1	1	1	1	1	1	2
		3	4	4	2	4	4	1	2	3	2	2	2	1	1	1	5	1	1	3	2	3	3	1	1	1	1	2	3	1	2	1	2	3	3	3	3	2	1	2	2	1	4	2	2	3	2	1	1
	Audio-visual group	2	2	5	1	1	5	1	1	3	1	1	3	1	1	1	4	1	1	1	1	1	1	3	1	1	1	1	5	3	3	3	1	2	1	3	2	1	4	5	2	1	3	1	3	3	1	1	2
		1	2	1	2	3	3	1	2	1	1	2	1	1	1	1	2	2	1	2	1	1	1	2	1	1	2	3	2	3	2	2	2	3	3	3	3	1	1	2	2	1	2	1	1	1	1	1	2
		3	3	2	1	2	1	1	1	1	1	1	2	1	1	1	1	1	1	1	1	1	1	1	1	1	1	2	2	1	1	1	2	1	1	1	1	1	1	1	1	1	1	2	1	1	1	1	1
		3	3	2	1	1	3	2	3	1	1	1	3	1	1	1	1	1	1	1	1	1	1	1	1	1	1	1	2	1	1	3	1	2	1	3	1	1	1	1	1	1	1	1	1	1	1	1	1
		2	2	3	1	1	3	1	1	1	1	1	1	1	2	1	2	1	1	1	1	1	1	1	1	1	1	1	5	2	4	2	1	1	2	2	1	2	1	1	1	1	1	1	1	1	1	1	1
Blank Control Group		2	1	1	1	2	1	2	4	1	1	1	4	1	1	1	1	1	1	1	2	1	1	5	1	1	4	1	2	1	1	2	4	5	5	5	5	1	1	1	1	1	1	4	1	1	4	2	3
		1	2	2	2	3	2	1	2	3	1	1	1	2	1	2	2	2	2	2	1	1	1	2	1	1	1	1	1	1	2	1	1	2	1	2	1	2	1	2	2	1	1	3	2	3	2	1	3
		2	4	1	1	4	3	2	2	1	1	4	1	1	1	1	3	1	1	2	1	1	1	1	1	1	1	2	4	1	3	2	1	3	1	3	3	2	2	1	1	1	4	1	1	1	1	4	4
		4	2	4	1	5	5	2	2	4	2	5	1	2	1	1	2	1	1	4	1	1	2	2	2	1	1	3	3	1	1	2	2	4	4	4	2	2	4	4	1	1	1	1	1	1	4	2	4
		4	2	1	1	1	2	2	2	1	1	1	2	2	1	2	2	1	1	2	2	1	1	2	1	1	2	5	5	5	4	5	5	5	5	5	5	4	3	2	2	2	1	2	2	3	3	3	1
[truncated: 32 more columns]
