# Supplementary material for: Exploring the impact of autumn color and bare tree landscapes in virtual environments on human well-being and therapeutic effects across different sensory modalities
Source: PLoS One. 2024 Apr 18;19(4):e0301422. doi: 10.1371/journal.pone.0301422 (PMC11025894; doi:10.1371/journal.pone.0301422)
Supplement: S3 File — (XLSX) [file pone.0301422.s011.xlsx]

## Sheet: Sheet1
Raw data of psychological indicators 4）ROS
		pre-test					post-test
Experimental Groups	Perception Conditions	I feel lackluster	At times, I feel very energetic and ready to burst	I feel refreshed	I look forward to each new day	I feel invigorated	I feel lackluster	At times, I feel very energetic and ready to burst	I feel refreshed	I look forward to each new day	I feel invigorated
Color group	Visual group	5	3	3	6	3	2	3	2	4	3
		3	3	3	4	3	3	3	5	5	5
		4	1	7	7	7	1	1	7	7	7
		3	1	6	6	6	2	4	6	5	6
		2	2	5	4	4	4	5	4	5	5
	Auditory group	2	6	6	6	6	2	5	5	5	5
		2	5	7	6	6	3	6	6	6	5
		3	4	4	4	4	4	6	6	6	6
		2	3	4	5	5	2	2	5	6	7
		4	4	4	4	3	3	5	5	5	5
	Audio-visual group	5	5	5	5	5	2	6	6	6	6
		1	4	3	3	3	3	4	3	3	3
		3	1	1	1	1	4	1	1	1	1
		1	5	5	7	5	2	7	7	7	7
		2	7	5	5	5	3	2	5	5	4
Bare Tree group	Visual group	2	1	5	7	5	1	2	6	7	5
		4	4	3	3	3	3	3	4	4	4
		2	3	6	7	6	2	3	7	7	5
		2	3	5	6	5	1	4	7	7	7
		1	1	7	7	7	1	7	7	7	7
	Auditory group	2	7	6	6	6	2	6	6	6	6
		1	6	6	7	7	1	4	7	7	7
		5	5	5	5	7	2	7	7	7	7
		2	3	6	5	5	1	1	7	7	7
		4	5	4	1	3	3	4	4	7	5
	Audio-visual group	4	2	3	7	4	3	2	4	7	5
		5	4	4	4	4	5	3	4	4	4
		3	3	5	6	5	2	5	5	6	6
		1	4	5	4	4	3	5	4	4	4
		1	2	5	6	5	1	4	6	6	7
Blank Control Group		3	4	5	5	5	6	5	1	1	1
		1	1	7	7	7	1	1	7	7	7
		2	5	5	5	5	5	5	4	4	4
		2	5	3	5	5	3	5	3	2	2
		7	1	2	7	2	7	2	1	5	2
