# Supplementary material for: Exploring the impact of autumn color and bare tree landscapes in virtual environments on human well-being and therapeutic effects across different sensory modalities
Source: PLoS One. 2024 Apr 18;19(4):e0301422. doi: 10.1371/journal.pone.0301422 (PMC11025894; doi:10.1371/journal.pone.0301422)
Supplement: S4 File — (XLSX) [file pone.0301422.s012.xlsx]

## Sheet: Sheet1
Raw data of psychological indicators 3）SVS
Experimental Groups	Perception Conditions	pre-test							post-test
		I feel awake and alert	I am enthusiastic and full of energy in my daily activities	I feel focused and attentive	I feel calm	My thoughts are clear	I can forget my worries about daily life	I feel full of vigor and vitality	I feel awake and alert	I am enthusiastic and full of energy in my daily activities	I feel focused and attentive	I feel calm	My thoughts are clear	I can forget my worries about daily life	I feel full of vigor and vitality
Color group	Visual group	6	5	4	4	5	4	4	5	4	4	3	5	2	3
		7	7	7	3	7	1	7	7	6	4	5	6	4	5
		7	5	5	7	5	4	5	7	7	7	4	2	4	7
		4	4	4	2	3	4	4	7	6	7	6	7	5	6
		7	6	5	5	5	5	5	5	5	5	3	4	5	5
	Auditory group	7	6	5	6	5	6	6	5	5	5	5	5	5	5
		4	4	4	4	4	4	4	7	6	6	6	5	4	6
		4	5	3	4	4	6	5	5	5	5	4	6	5	7
		5	3	3	4	3	5	3	7	6	4	5	5	5	5
		6	6	5	6	6	2	6	6	5	5	5	6	5	5
	Audio-visual group	5	6	5	4	5	5	5	6	6	6	5	6	5	6
		6	3	3	4	3	3	4	5	3	2	2	3	2	2
		4	2	2	7	7	7	1	4	1	1	1	3	4	1
		7	7	4	6	5	7	7	7	7	3	4	5	7	7
		4	4	4	3	5	3	4	6	5	5	5	5	4	5
Bare Tree group	Visual group	6	7	6	6	6	4	6	5	6	3	6	6	7	6
		3	3	4	3	3	4	3	5	4	4	4	3	4	3
		5	7	3	4	5	4	7	6	7	4	3	3	7	6
		4	5	5	7	7	4	5	7	7	7	7	7	4	7
		7	7	7	7	7	7	6	7	7	7	7	7	7	7
	Auditory group	7	7	5	7	6	7	7	6	6	5	6	6	3	6
		6	6	5	5	6	6	6	7	7	7	7	7	7	7
		5	4	3	5	6	1	4	7	7	5	7	7	7	7
		4	6	5	4	4	7	6	7	7	5	7	7	6	7
		2	2	2	2	2	2	1	5	6	4	7	5	7	6
	Audio-visual group	5	5	5	5	5	3	4	6	6	6	7	6	4	4
		4	4	4	4	4	3	4	4	4	4	4	4	2	3
		6	5	4	5	5	5	5	6	6	6	7	5	6	5
		7	5	4	6	6	5	4	7	4	5	6	6	4	4
		7	7	4	4	7	3	7	5	5	2	7	6	4	6
Blank Control Group		7	5	4	5	7	5	6	1	1	1	1	1	1	1
		7	7	7	4	4	2	7	7	7	5	7	3	3	7
		6	5	4	5	5	2	4	6	5	5	5	5	4	4
		6	2	2	3	6	1	5	5	5	3	6	5	2	4
		5	2	2	2	6	1	2	5	3	2	3	3	1	2
