# Supplementary material for: Exploring the impact of autumn color and bare tree landscapes in virtual environments on human well-being and therapeutic effects across different sensory modalities
Source: PLoS One. 2024 Apr 18;19(4):e0301422. doi: 10.1371/journal.pone.0301422 (PMC11025894; doi:10.1371/journal.pone.0301422)
Supplement: S5 File — (XLSX) [file pone.0301422.s013.xlsx]

## Sheet: Sheet1
Raw physiological data 1）Electroencephalogram (EEG) Alpha-1 brainwaves Alpha-2 brainwaves 2）heart rate
Experimental Groups	Perception Conditions	α-1		α-2		HR
		pre-test	post-test	pre-test	post-test	pre-test	post-test
Color group	Visual group	28421.7	21633.5	23412.6	14270.2	83	74
		14518.8	31356.1	9193.56	23190.8	51	52
		34484.2	33686.2	23566.5	24299.2	80	83
		21734.6	19720.4	13637.5	13521	84	85
		39777.2	41688	23702.9	25860.5	84	78
	Auditory group	24226.9	44857.8	21173.4	93083.7	60	61
		29070.8	14866.3	15923.6	9484.29	114	107
		27323.9	30410.1	20913.3	41580.2	69	67
		33212.7	23438.7	26299.3	16751.2	63	59
		9382.73	8604.5	10296.3	9951.5	64	56
	Audio-visual group	52363.8	59616.9	32466.9	43565.3	69	73
		12216	35066.2	11848.4	30883.6	87	71
		17151.1	8789.33	15278	8602.71	82	79
		40837.1	44256	36672.4	42980.4	63	58
		27508.8	10545.6	19303.6	8703.4	65	67
Bare Tree group	Visual group	18165.1	29371.5	18645.5	22034.2	75	75
		13763.7	15138.2	12002.1	12679	81	91
		17808.4	62981.4	14069.8	39021.7	77	81
		23554.5	35676.8	20681.7	32605.5	83	81
		26027.2	23856.5	21571.5	13135	78	76
	Auditory group	27684	14285.8	18530.4	13762.5	91	95
		31135.7	37263.1	27093.3	53429.6	70	75
		24947.6	31854.1	23189.3	36365.5	66	64
		29617.6	47769.6	28989	62128.9	72	72
		37216.5	20783.7	19550.8	23500.1	71	72
	Audio-visual group	46368.3	34339.3	27917.1	23868.2	84	84
		55372.5	67.0123	60690.8	68.0123	72	71
		59165.1	70081.7	32379.6	48614.2	64	66
		26253.7	35612.9	19568.7	28886	77	79
		60023.1	55480.5	50295.2	45721.9	59	61
Blank Control Group		16082.8	12039.5	13830.5	8494.62	52	52
		28077.9	11040	21887.1	10489.6	78	79
		26199.7	28841.8	13985.4	16077.5	81	78
		12650	14051.3	13373.1	20664	79	70
		32841.1	23789.3	20271.5	14703.9	68	73
